# Supplementary material for: A robust ultra-microporous cationic aluminum-based metal-organic framework with a flexible tetra-carboxylate linker
Source: Commun Chem. 2023 Jul 6;6:144. doi: 10.1038/s42004-023-00938-x (PMC10326013; doi:10.1038/s42004-023-00938-x)
Supplement: Supplementary file 3 — Supplementary Data 1 [file 42004_2023_938_MOESM3_ESM.cif]

data_MIP-213(Al) 
# Definition of non standard CIF items (Reliability indices used in FULLPROF) 
 
loop_ 
_publ_manuscript_incl_extra_item
_publ_manuscript_incl_extra_info
_publ_manuscript_incl_extra_defn
#      Name                               Explanation                 Standard?
#     ------                              -----------                 ---------
 '_pd_proc_ls_prof_cR_factor'    'Prof. R-factor CORRECTED for background'   no
 '_pd_proc_ls_prof_cwR_factor'   'wProf.R-factor CORRECTED for background'   no
 '_pd_proc_ls_prof_cwR_expected' 'wProf.Expected CORRECTED for background'   no
 '_pd_proc_ls_prof_chi2'         'Chi-square for all considered points'      no
 '_pd_proc_ls_prof_echi2'        'Chi-2 for points with Bragg contribution'  no
#=============================================================================
 # 5. CHEMICAL DATA
 
_chemical_name_systematic
; Aluminum cloride (5, 5'-Methylenediisophthalate)
;
_chemical_name_common             'MIP-213(Al)'
_chemical_formula_moiety          '2(C51 Al9 O42), 4(C7), 0.083(C24 O12), 6(Cl), 8(O), 24(C0.50)'
_chemical_formula_sum             'C144 Al18 Cl6 O93'
_chemical_formula_weight          3915.77
 
loop_
    _atom_type_symbol               
    _atom_type_scat_Cromer_Mann_a1 
    _atom_type_scat_Cromer_Mann_b1 
    _atom_type_scat_Cromer_Mann_a2 
    _atom_type_scat_Cromer_Mann_b2 
    _atom_type_scat_Cromer_Mann_a3 
    _atom_type_scat_Cromer_Mann_b3 
    _atom_type_scat_Cromer_Mann_a4 
    _atom_type_scat_Cromer_Mann_b4 
    _atom_type_scat_Cromer_Mann_c 
    _atom_type_scat_dispersion_real 
    _atom_type_scat_dispersion_imag 
    _atom_type_scat_source          
al     6.42020   3.03870   1.90020   0.74260   1.59360  31.54720
       1.96460  85.08860   1.11510   0.20400   0.24600
 International_Tables_for_Crystallography_Vol.C(1991)_Tables_6.1.1.4_and_6.1.1.5
o      3.04850  13.27710   2.28680   5.70110   1.54630   0.32390
       0.86700  32.90890   0.25080   0.04700   0.03200
 International_Tables_for_Crystallography_Vol.C(1991)_Tables_6.1.1.4_and_6.1.1.5
c      2.31000  20.84390   1.02000  10.20750   1.58860   0.56870
       0.86500  51.65120   0.21560   0.01700   0.00900
 International_Tables_for_Crystallography_Vol.C(1991)_Tables_6.1.1.4_and_6.1.1.5
cl    11.46040   0.01040   7.19640   1.16620   6.25560  18.51940
       1.64550  47.77840  -9.55740   0.34800   0.70200
 International_Tables_for_Crystallography_Vol.C(1991)_Tables_6.1.1.4_and_6.1.1.5
 
#=============================================================================
 
# 6. POWDER SPECIMEN AND CRYSTAL DATA
 
_symmetry_cell_setting                Hexagonal
_symmetry_space_group_name_H-M       'P 63/m m c'
_symmetry_space_group_name_Hall      '-P 6c 2c'
 
loop_
    _symmetry_equiv_pos_as_xyz   #<--must include 'x,y,z'
'x,y,z'
'x-y,x,z+1/2'
'-y,x-y,z'
'-x,-y,z+1/2'
'-x+y,-x,z'
'y,-x+y,z+1/2'
'-y,-x,z'
'-x,-x+y,z+1/2'
'-x+y,y,z'
'y,x,z+1/2'
'x,x-y,z'
'x-y,-y,z+1/2'
'-x,-y,-z'
'-x+y,-x,-z+1/2'
'y,-x+y,-z'
'x,y,-z+1/2'
'x-y,x,-z'
'-y,x-y,-z+1/2'
'y,x,-z'
'x,x-y,-z+1/2'
'x-y,-y,-z'
'-y,-x,-z+1/2'
'-x,-x+y,-z'
'-x+y,y,-z+1/2'
 
_cell_length_a                       14.2995(3)
_cell_length_b                       14.2995(3)
_cell_length_c                       24.3801(10)
_cell_angle_alpha                    90.0000
_cell_angle_beta                     90.0000
_cell_angle_gamma                    120.000
_cell_volume                         4317.3(2)
_cell_formula_units_Z                1
_cell_measurement_temperature        298
_cell_special_details
; ?
;
# The next three fields give the specimen dimensions in mm.  The equatorial
# plane contains the incident and diffracted beam.
 
_pd_spec_size_axial               ?       # perpendicular to 
                                          # equatorial plane
_pd_spec_size_equat               ?       # parallel to 
                                          # scattering vector
                                          # in transmission
_pd_spec_size_thick               ?       # parallel to 
                                          # scattering vector
                                          # in reflection
 
# The next five fields are character fields that describe the specimen.
 
_pd_spec_mounting                         # This field should be
                                          # used to give details of the 
                                          # container.
; ?
;
_pd_spec_mount_mode               'transmission'       # options are 'reflection'
                                          # or 'transmission'
_pd_spec_shape                    'cylinder'       # options are 'cylinder' 
                                          # 'flat_sheet' or 'irregular'
_pd_char_particle_morphology      ?
_pd_char_colour                   'yellow'       # use ICDD colour descriptions
 
# The following three fields describe the preparation of the specimen.
# The cooling rate is in K/min.  The pressure at which the sample was 
# prepared is in kPa.  The temperature of preparation is in K.        
 
_pd_prep_cool_rate                ?
_pd_prep_pressure                 ?
_pd_prep_temperature              ?
 
# The next four fields are normally only needed for transmission experiments.
 
_exptl_absorpt_coefficient_mu        ?
_exptl_absorpt_correction_type       'none'
_exptl_absorpt_process_details       ?
_exptl_absorpt_correction_T_min      ?
_exptl_absorpt_correction_T_max      ?
_exptl_crystal_density_diffrn          1.5061
#=============================================================================
 
# 7. EXPERIMENTAL DATA
 
_exptl_special_details
; ?
;
 
# The following item is used to identify the equipment used to record 
# the powder pattern when the diffractogram was measured at a laboratory 
# other than the authors' home institution, e.g. when neutron or synchrotron
# radiation is used.
 
_pd_instr_location
; ?
;
_pd_calibration_special_details           # description of the method used
                                          # to calibrate the instrument
; ?
;
 
_diffrn_ambient_temperature          298
_diffrn_source             'X-ray tube' # Put here: 'rotating-anode X-ray tube' or similar 
_diffrn_radiation_type     'Cu Kalpha1' 
_diffrn_source_target       'Cu'  # Put here the chemical symbol of the anode
 
_diffrn_radiation_monochromator      'Ge 111'
_diffrn_measurement_device_type       'EMPYREAN'
_diffrn_measurement_method           ?
_diffrn_detector_area_resol_mean     ? 
_diffrn_detector                     'GaliPIX3D'
_diffrn_detector_type                ? # make or model of detector
_pd_meas_scan_method      'cont'   # options are 'step', 'cont',
                              # 'tof', 'fixed' or
                              # 'disp' (= dispersive)
_pd_meas_special_details
;  ?
;
 
#  The following four items give details of the measured (not processed)
#  powder pattern.  Angles are in degrees.
 
_pd_meas_number_of_points         4107
_pd_meas_2theta_range_min         2.16099
_pd_meas_2theta_range_max         109.98688
_pd_meas_2theta_range_inc         0.026267
 
#=============================================================================
 
# 8. REFINEMENT DATA
 
_refine_special_details
; The refinement of the Biso was performed independently 
for each sort of the framework's atoms: Al, O, C and Cl.
Biso of the solvent's oxygens "Ow" and 
benzylacohol's C/O were refined idependently from 
the carboxylic oxygens of the framework.
The coordinates of the framework's atoms were refined using: 
a) soft distance constraints:
d(Al...O) = 1.90 with sigma of 0.01 A;
d(C...O) = 1.30 with sigma of 0.005 A;
d(C-C) = 1.51 with sigma of 0.005 A;
d(C=C) = 1.40 with sigma of 0.005 A;
b) soft angle constraints:
angle(O-C-O) = 120 deg with sigma of 0.5 deg;
angle(O-C-C) = 120 deg with sigma of 0.5 deg;
angle(C-C-C) = 120 deg with sigma of 0.5 deg;
The final refinement was performed with fixing the 
coordinates of the ligand and the occupancy 
of the benzyalcohols to 1/2 and 1, respectively.
The refinement was performed using the Lorentz polarization 
correction on the Ge 111 monochromator.
;
 
# Use the next field to give any special details about the fitting of the
# powder pattern.
 
_pd_proc_ls_special_details
; ?
;
 
# The next three items are given as text.
 
_pd_proc_ls_profile_function      'pseudo-Voigt'
_pd_proc_ls_background_function   'manual'
_pd_proc_ls_pref_orient_corr
; ?
;
 
#  The following profile R-factors are NOT CORRECTED for background
#  The sum is extended to all non-excluded points.
#  These are the current CIF standard
 
_pd_proc_ls_prof_R_factor                6.0121
_pd_proc_ls_prof_wR_factor               8.4905
_pd_proc_ls_prof_wR_expected             1.4680
 
#  The following profile R-factors are CORRECTED for background
#  The sum is extended to all non-excluded points.
#  These items are not in the current CIF standard, but are defined above
 
_pd_proc_ls_prof_cR_factor               18.8992
_pd_proc_ls_prof_cwR_factor              19.7292
_pd_proc_ls_prof_cwR_expected             3.4112
 
#  The following items are not in the CIF standard, but are defined above
 
_pd_proc_ls_prof_chi2                33.4508
_pd_proc_ls_prof_echi2               33.6577
 
#  Items related to LS refinement

_refine_ls_goodness_of_fit_all        5.7837  
_refine_ls_R_I_factor                13.1259
_refine_ls_number_reflns                  1158
_refine_ls_number_parameters                23
_refine_ls_number_restraints                41
_refine_ls_shift/su_max                   0.01
 
# The following four items apply to angular dispersive measurements.
# 2theta minimum, maximum and increment (in degrees) are for the 
# intensities used in the refinement.
 
_pd_proc_2theta_range_min                2.1461
_pd_proc_2theta_range_max              109.9720
_pd_proc_2theta_range_inc              0.026267
_pd_proc_wavelength                    1.540598
 
_pd_block_diffractogram_id        ?  # The id used for the block containing
                                     # the powder pattern profile (section 11)
 
# Give appropriate details in the next two text fields.
 
_pd_proc_info_excluded_regions    ?
_pd_proc_info_data_reduction      ?
 
# The following items are used to identify the programs used.
 
_computing_data_collection           ?
_computing_structure_solution        ?
_computing_structure_refinement      FULLPROF
_computing_molecular_graphics        ?
_computing_publication_material      ?
 
#=============================================================================
 
# 9. ATOMIC COORDINATES AND DISPLACEMENT PARAMETERS
 
loop_
    _atom_site_label
    _atom_site_fract_x
    _atom_site_fract_y
    _atom_site_fract_z
    _atom_site_U_iso_or_equiv
    _atom_site_occupancy
    _atom_site_adp_type
    _atom_site_type_symbol
 Al1  0.50000  0.00000  0.00000  0.0309(19)  1.00000 Uiso Al    
 O1A  0.4273(4)  0.8546(4)  0.4751(3)  0.0286(16)  1.00000 Uiso O     
 Al2  0.4158(3)  0.8316(3)  0.3982(2)  0.0309(19)  1.00000 Uiso Al    
 O2A  0.4115(9)  0.8231(9)  0.3200(3)  0.0286(16)  1.00000 Uiso O     
 O2B  0.2643(4)  0.7357(4)  0.4094(5)  0.0286(16)  1.00000 Uiso O     
 O3B  0.6296(6)  0.0671(5)  0.6205(3)  0.0286(16)  1.00000 Uiso O     
 O3A  0.5699(6)  0.9448(6)  0.5480(2)  0.0286(16)  1.00000 Uiso O     
 C3  0.62606  0.98824  0.59251  0.034(3)  1.00000 Uiso C     
 C5  0.69166  0.92469  0.67115  0.034(3)  1.00000 Uiso C     
 C4  0.63882  0.90089  0.62004  0.034(3)  1.00000 Uiso C     
 C6  0.73753  0.86879  0.69712  0.034(3)  1.00000 Uiso C     
 C7  0.59966  0.79984  0.59407  0.034(3)  1.00000 Uiso C     
 C8  0.09283  0.90717  0.75000  0.034(3)  1.00000 Uiso C     
 Cb1A  0.43089  0.76433  0.78219  0.334(12)  0.50000 Uiso C     
 Cb1B  0.63897  0.12164  0.29322  0.334(12)  0.08333 Uiso C     
 Ob1C  0.53168  0.46654  0.30288  0.334(12)  0.08333 Uiso O     
 Ow1  0.33333  0.66667  0.95031  0.334(12)  1.00000 Uiso O     
 Cl  0.7884(3)  0.2116(3)  0.75000  0.039(4)  1.00000 Uiso Cl    
 Cb2A -0.9010 -0.9997  0.94016  0.334(12)  1.00000 Uiso C     
 Cb2B  0.83108  0.78033  0.55462  0.334(12)  0.16667 Uiso C     
 Ob2C  0.15197  0.84801  0.04883  0.334(12)  0.33333 Uiso O     
 
# Note: if the displacement parameters were refined anisotropically
# the U matrices should be given as for single-crystal studies.
 
#=============================================================================
 
# 10. DISTANCES AND ANGLES / MOLECULAR GEOMETRY 
 
loop_
   _geom_bond_atom_site_label_1
   _geom_bond_atom_site_label_2
   _geom_bond_distance
   _geom_bond_site_symmetry_2
   _geom_bond_publ_flag
Al1   O1A   1.900(5)      4_664 ?
Al1   O3A   1.944(9)      4_664 ?
O1A   Al2   1.896(9)      1_555 ?
Al2   O2A   1.909(9)      1_555 ?
Al2   O2B   1.918(6)      1_555 ?
Al2   O3B   1.915(11)    13_666 ?
O2B   Al2   1.918(6)      1_555 ?
O3B   C3    1.297(8)      1_545 ?
O3A   C3    1.307(5)      1_555 ?
C3    O3B   1.297(8)      1_565 ?
C3    C4    1.50726(3)    1_555 ?
C5    C4    1.40793(5)    1_555 ?
C5    C6    1.41222(2)    1_555 ?
C4    C5    1.40793(5)    1_555 ?
C4    C7    1.41182(3)    1_555 ?
C6    C5    1.41279(3)   11_565 ?
C6    C8    1.60214(4)    5_565 ?
C7    C4    1.41182(3)    1_555 ?
C7    C4    1.41206(2)   11_565 ?
C8    C6    1.60214(4)    3_665 ?
Cb1A  Cb1A  1.39349(3)    9_555 ?
Cb1A  Cb1B  1.49781(2)   12_565 ?
Cb1B  Ob1C  1.32874(3)    3_655 ?
Cb1B  Ob1C  1.34998(3)   11_555 ?
Ob1C  Cb1B  1.32874(3)    5_665 ?
Ob1C  Cb1B  1.34998(3)   11_555 ?
Cb2A  Cb2A  1.41994(2)    7_335 ?
Cb2A  Cb2A  1.40707(3)   11_545 ?
Cb2A  Cb2B  1.50640(3)   18_546 ?
Cb2B  Ob2C  1.35022(3)    6_555 ?
Ob2C  Cb2B  1.35040(3)    8_664 ?

loop_
   _geom_angle_atom_site_label_1
   _geom_angle_atom_site_label_2
   _geom_angle_atom_site_label_3
   _geom_angle
   _geom_angle_site_symmetry_1
   _geom_angle_site_symmetry_3
   _geom_angle_publ_flag
 O3B  C3   O3A   126.7(8)       1_565    1_555 ?
 O3B  C3   C4    121.2(7)       1_565    1_555 ?
 C3   C5   C5    123.491(3)     1_555   11_565 ?
 C4   C5   C6    127.227(5)     1_555    1_555 ?
 C3   C4   C5    117.807(5)     1_555    1_555 ?
 C3   C4   C7    119.870(4)     1_555    1_555 ?
 C5   C4   C7    122.316(5)     1_555    1_555 ?
 C5   C6   C8    126.810(5)    11_565    5_565 ?
 C4   C7   C4    111.216(4)     1_555   11_565 ?
 C6   C8   C6    107.160(6)     3_665   18_666 ?
 Cb1  Cb1  Cb1B  117.048(3)     3_665   21_566 ?
 Cb1  Cb1  Cb1B  127.648(4)     5_565    4_665 ?
 Cb1  Cb1  Cb1B  126.811(4)     5_565   21_566 ?
 Cb1  Cb1  Cb1A  120.000(3)     9_555   11_565 ?
 Cb1  Cb1  Cb1A  109.424(3)     9_555   20_566 ?
 Cb1  Cb1  Cb1A  109.388(3)    11_565   24_556 ?
 Cb1  Cb1  Cb1B  115.452(4)    11_565   21_566 ?
 Cb1  Cb1  Cb1B  125.712(4)    20_566   12_565 ?
 Cb1  Cb1  Cb1B  108.709(4)    24_556   12_565 ?
 Cb1  Cb1  Ob1C  106.545(3)    12_664   11_555 ?
 Cb1  Cb1  Ob1C  107.784(4)    21_666    3_655 ?
 Cb1  Ob1  Cb1B  113.095(3)     5_665   11_555 ?
 Cb2  Cb2  Cb2B  125.408(4)     3_345   18_546 ?
 Cb2  Cb2  Cb2A  120.000(4)     7_335   11_545 ?
 # start Validation Reply Form
_vrf_PLAT306_MIP-213Al
;
PROBLEM: Isolated Oxygen Atom (H-atoms Missing ?) .......        Ow1 Check 
RESPONSE: H-atoms are ommited from water solvent  
molecules, due to low crystallographic resolution of powder X-ray diffraction,
where the localization of hydrogens are not possible in such lagre porous 
compounds.
;
_vrf_PLAT701_MIP-213Al
;
PROBLEM: Bond    Calc 1.41250(10), Rep  1.41222(2), Dev..       2.80 Sigma 
RESPONSE: The deviation is calculated by Fullprof with
fixed coordinates from C of the ligand  (Al and oxygens of the framework
were ferined).
;
_vrf_PLAT702_MIP-213Al
;
PROBLEM: Angle   Calc   126.83(1), Rep      126.81, Dev..       2.00 Sigma 
RESPONSE: The deviation is calculated by Fullprof with
fixed coordinates from C of the ligand  (Al and oxygens of the framework
were ferined).
;
_vrf_PLAT712_MIP-213Al
;
PROBLEM: ANGLE   Unknown or Inconsistent Label ..........        Cb1 Check 
RESPONSE: Cb1,2/Ob1,2 were labeled for the benzylacohols in the pores.
;
# end Validation Reply Form
