# Supplementary material for: A robust ultra-microporous cationic aluminum-based metal-organic framework with a flexible tetra-carboxylate linker
Source: Commun Chem. 2023 Jul 6;6:144. doi: 10.1038/s42004-023-00938-x (PMC10326013; doi:10.1038/s42004-023-00938-x)
Supplement: Supplementary file 4 — Supplementary Data 2 [file 42004_2023_938_MOESM4_ESM.xlsx]

## Sheet: Sheet1
Isotherms											IAST Selectivity			IAST Fitting												HOA
Fresh Sample								Water boiled sample
CO2_298K		N2_298K		CO2_288K		CO2_278K		CO2_298K
P(mbar)	q(cc/cc)	P(mbar)	q(cc/cc)	P(mbar)	q(cc/cc)	P(mbar)	q(cc/cc)	P(mbar)	q(cc/cc)		P(mbar)	S(CO2/N2)		Pressure (mbar)	qi (mmol g-1)	qc,SSL	qc,SSLF	qc,DSL	qc,DSLF	d2 (qi-qc,SSL)	d2 (qi-qc,SSLF)	d2 (qi-qc,DSL)	d2 (qi-qc,DSLF)	s (qi)		CO2 loading	HOA (kJ/mol)
9.81102	1.9706	20.3226	0.02351	9.61386	2.92355	9.76341	4.6118	9.9008	1.82579		10	158.006		9.58501	0.06976	0.110654	0.0777236	0.110654	0.0777236	0.00167228	6.34183e-05	0.00167228	6.34183e-05	0.52307		0.05	36.1943
19.9318	3.70501	40.4318	0.10791	19.6907	5.3841	19.5966	8.00332	19.1026	3.33078		30	108.843		19.7176	0.13116	0.217074	0.138483	0.217074	0.138483	0.0073813	5.36244e-05	0.0073813	5.36244e-05	0.438027		0.15	35.292
29.834	5.21528	90.8195	0.30958	29.8027	7.49547	29.5402	10.8203	29.872	4.92232		50	91.1732		29.8633	0.18463	0.314184	0.191469	0.314184	0.191469	0.0167841	4.67651e-05	0.0167841	4.67651e-05	0.370109		0.27	34.2094
39.9102	6.6325	141.576	0.54268	39.8011	9.35918	39.8717	13.3311	39.8325	6.28038		70	80.9608		40.0245	0.2348	0.403173	0.239389	0.403173	0.239389	0.0283494	2.10623e-05	0.0283494	2.10623e-05	0.311583		0.375	33.2636
49.9604	7.91376	191.499	0.78027	49.9325	11.0406	49.8041	15.4205	50.1106	7.56414		90	73.9817		49.9215	0.28016	0.482858	0.282337	0.482858	0.282337	0.0410865	4.73966e-06	0.0410865	4.73966e-06	0.263001		0.425	32.814
59.8487	9.08911	242.683	1.01517	59.7336	12.5259	59.7721	17.2977	60.0185	8.73453		110	68.7716		59.7705	0.32177	0.556102	0.322134	0.556102	0.322134	0.0549116	1.32507e-07	0.0549116	1.32507e-07	0.222054		0.45	32.5895
69.869	10.1874	293.238	1.25158	69.8646	13.9241	69.794	18.9781	69.9089	9.80522		130	64.6629		69.9507	0.36065	0.626167	0.360684	0.626167	0.360684	0.0704994	1.12565e-09	0.0704994	1.12565e-09	0.186923		0.5	32.1412
79.8192	11.221	343.721	1.48559	79.7486	15.1822	80.0659	20.543	79.7318	10.8159		150	61.2991		79.9661	0.39724	0.690104	0.396405	0.690104	0.396405	0.0857694	6.97805e-07	0.0857694	6.97805e-07	0.156623		0.585	31.3819
89.7957	12.1973	394.43	1.70122	89.8298	16.3802	89.9248	21.9136	89.7727	11.7952		170	58.4691		89.7889	0.43181	0.748502	0.429581	0.748502	0.429581	0.100294	4.97052e-06	0.100294	4.97052e-06	0.130455		0.65	30.804
99.6906	13.1031	444.992	1.91824	99.8546	17.4919	99.713	23.1784	99.8243	12.7245		190	56.0385		100.056	0.46387	0.805435	0.46251	0.805435	0.46251	0.116667	1.84962e-06	0.116667	1.84962e-06	0.108324		0.7	30.3614
109.614	13.9653	495.548	2.12875	109.715	18.5165	109.948	24.4002	109.949	13.6052		210	53.9168		109.67	0.4944	0.855315	0.491895	0.855315	0.491895	0.13026	6.27712e-06	0.13026	6.27712e-06	0.0891596		0.8	29.482
119.914	14.827	545.933	2.32894	119.551	19.4752	119.951	25.5129	119.671	14.4267		230	52.0404		119.697	0.5249	0.904131	0.521187	0.904131	0.521187	0.143816	1.3789e-05	0.143816	1.3789e-05	0.0718755		0.9	28.6108
129.653	15.5967	596.704	2.52577	129.913	20.4335	129.759	26.5284	129.616	15.2239		250	50.3629		129.694	0.55215	0.949827	0.549131	0.949827	0.549131	0.158147	9.11578e-06	0.158147	9.11578e-06	0.0580068		0.95	28.1782
139.547	16.3503	647.332	2.72625	140.067	21.3255	139.751	27.5018	139.848	16.0045		270	48.8498		139.654	0.57883	0.992677	0.575832	0.992677	0.575832	0.171269	8.98869e-06	0.171269	8.98869e-06	0.0458671		1	27.7473
149.574	17.0877	698.078	2.90203	149.999	22.1522	150.068	28.4604	149.856	16.7512		290	47.4743		149.674	0.60493	1.03331	0.601629	1.03331	0.601629	0.183508	1.08945e-05	0.183508	1.08945e-05	0.0353689		1.1	26.8894
159.694	17.7983	748.349	3.05685	159.604	22.9208	160.196	29.3353	159.436	17.4249		310	46.2158		159.746	0.63009	1.07187	0.62657	1.07187	0.62657	0.195165	1.23912e-05	0.195165	1.23912e-05	0.0265384		1.2	26.0325
169.668	18.4687	799.375	3.22439	169.369	23.6574	169.92	30.126	169.877	18.1191		330	45.0577		169.899	0.65382	1.1086	0.650775	1.1086	0.650775	0.206825	9.27058e-06	0.206825	9.27058e-06	0.01937		1.275	25.3861
179.617	19.1134	850.222	3.37864	179.64	24.3934	179.497	30.876	179.838	18.7776		350	43.9867		179.8	0.67665	1.14252	0.673535	1.14252	0.673535	0.217037	9.70074e-06	0.217037	9.70074e-06	0.0135364		1.32	24.9946
189.659	19.7472	900.345	3.52184	189.929	25.108	189.937	31.6609	189.514	19.3971		370	42.9919		189.945	0.69909	1.17549	0.696053	1.17549	0.696053	0.22696	9.22627e-06	0.22696	9.22627e-06	0.00881836		1.45	23.8347
199.83	20.3566	951.349	3.65587	199.563	25.7492	199.367	32.3355	199.591	20.0163		390	42.0641		199.447	0.72066	1.20485	0.716446	1.20485	0.716446	0.234438	1.77613e-05	0.234438	1.77613e-05	0.00523251		1.5	23.371
247.669	22.9227	1002.26	3.80485	247.455	28.5615	247.431	35.2902	248.046	22.6135		410	41.1957		247.305	0.8115	1.33369	0.810218	1.33369	0.810218	0.272684	1.64343e-06	0.272684	1.64343e-06	0.000342394
298.705	25.2879	--	--	299.694	31.1687	299.637	37.9766	298	24.9475		430	40.3805		299.865	0.89524	1.4467	0.899084	1.4467	0.899084	0.304106	1.47739e-05	0.304106	1.47739e-05	0.0104538
348.977	27.348	--	--	348.783	33.2803	349.166	40.162	347.538	27.0125		450	39.613		349.559	0.96817	1.53362	0.97248	1.53362	0.97248	0.319736	1.85789e-05	0.319736	1.85789e-05	0.0306859
398.86	29.1661	--	--	398.569	35.1782	399.512	42.0943	397.737	28.8707		470	38.8884		398.244	1.03253	1.60475	1.03635	1.60475	1.03635	0.327433	1.45944e-05	0.327433	1.45944e-05	0.0573765
448.758	30.8201	--	--	449.291	36.903	448.98	43.7903	448.018	30.5361		490	38.2028		449.537	1.09109	1.66813	1.09657	1.66813	1.09657	0.332973	3.00664e-05	0.332973	3.00664e-05	0.08886
498.886	32.3067	--	--	498.482	38.4196	499.673	45.3442	498.061	32.0525		510	37.5526		498.947	1.14372	1.72037	1.14886	1.72037	1.14886	0.332527	2.63792e-05	0.332527	2.63792e-05	0.123007
548.69	33.6668	--	--	549.027	39.8111	548.909	46.706	547.639	33.413		530	36.9347		549.249	1.19186	1.76647	1.1972	1.76647	1.1972	0.330174	2.84999e-05	0.330174	2.84999e-05	0.159092
598.447	34.9309	--	--	599.22	41.0914	599.192	47.9694	598.486	34.7056		550	36.3465		598.27	1.23662	1.80579	1.24025	1.80579	1.24025	0.323957	1.31502e-05	0.323957	1.31502e-05	0.196802
648.662	36.1076	--	--	648.597	42.2409	649.617	49.1414	648.061	35.9025		570	35.7856		649.271	1.27827	1.84188	1.28135	1.84188	1.28135	0.317657	9.49975e-06	0.317657	9.49975e-06	0.235491
699.028	37.1972	--	--	699.242	43.3571	699.53	50.2056	697.804	37.0495		590	35.2498		699.23	1.31685	1.87326	1.31844	1.87326	1.31844	0.309589	2.5407e-06	0.309589	2.5407e-06	0.274423
748.54	38.1848			749.143	44.3543	749.226	51.2017	747.887	38.0886		610	34.7372		748.786	1.35181	1.90111	1.35251	1.90111	1.35251	0.301733	4.92097e-07	0.301733	4.92097e-07	0.312273
798.741	39.129			798.55	45.2812	799.047	52.1168	798.477	39.086		630	34.2463		799.243	1.38524	1.92663	1.38473	1.92663	1.38473	0.293105	2.57769e-07	0.293105	2.57769e-07	0.350753
848.715	39.9976			849.026	46.1596	849.721	52.9815	848.305	40.0062		650	33.7753		848.494	1.41598	1.94917	1.41405	1.94917	1.41405	0.284291	3.73928e-06	0.284291	3.73928e-06	0.388109
898.569	40.8119			899.229	46.9957	899.795	53.798	898.118	40.9026		670	33.3231		899.153	1.44481	1.97024	1.44223	1.97024	1.44223	0.276079	6.65563e-06	0.276079	6.65563e-06	0.424861
949.225	41.613			949.089	47.7884	949.266	54.535	948.217	41.7635		690	32.8882		949.046	1.47317	1.98918	1.46823	1.98918	1.46823	0.266265	2.43747e-05	0.266265	2.43747e-05	0.462637
998.348	42.3603			998.777	48.5147	999.187	55.2498	998.26	42.5892		710	32.4697		999.246	1.49963	2.00664	1.49281	2.00664	1.49281	0.257058	4.64997e-05	0.257058	4.64997e-05	0.499331
--	--										730	32.0665
--	--										750	31.6777
--	--										770	31.3024
--	--										790	30.9398
--	--										810	30.5892
--	--										830	30.2499
--	--										850	29.9215
--	--										870	29.6031
--	--										890	29.2945
--	--										910	28.995
--	--										930	28.7042
--	--										950	28.4218
--	--										970	28.1472
--	--										990	27.8802
--	--										1010	27.6204
--	--										1030	27.3675
--	--										1050	27.1212
--	--
--	--
--	--
--	--
--	--
--	--
--	--
--	--
--	--
